# Supplementary material for: Four Methods of Preparing mRNA 5′ End Libraries Using the Illumina Sequencing Platform
Source: PLoS One. 2014 Jul 8;9(7):e101812. doi: 10.1371/journal.pone.0101812 (PMC4086933; doi:10.1371/journal.pone.0101812)
Supplement: Table S1 — Counts of mitochondrial transcripts obtained from libraries prepared by the SMART method (ID01–ID06) using adult poly A+ RNA. Mitochondrial 16S rRNA genes are known to be adenylated (Neira-Oviedo et al. 2011), and therefore their occurrence had been included for comparison purposes. (XLSX) [file pone.0101812.s001.xlsx]

## Sheet: Sheet1
Tabl S1
			ID01			ID02			ID03			ID04			ID05			ID06
	Total reads		25882115	%		26062243	%		28514523	%		28076062	%		27965537	%		27660139	%
	16S		2217638	8.56823		2013434	7.72548		2305791	8.08637		2292637	8.16581		2145901	7.67338		2185291	7.90051
	CO1		2789	0.0107758		2816	0.0108049		2924	0.0102544		2923	0.010411		2728	0.00975486		2504	0.00905274
	CO2		130814	0.505422		131004	0.502658		138132	0.484427		138385	0.492893		128019	0.457774		100324	0.362702
	CO3		67011	0.258909		67899	0.260526		70060	0.245699		67287	0.23966		55348	0.197915		42033	0.151962
	CYB		48518	0.187458		49498	0.189922		51648	0.181129		50799	0.180933		53178	0.190155		43121	0.155896
	ND1		1205	0.00465572		1385	0.0053142		1378	0.00483263		1374	0.00489385		1325	0.00473797		1193	0.00431307
	ND2		176	0.000680006		168	0.000644611		159	0.000557611		176	0.000626869		92	0.000328976		121	0.000437453
	ND3		3852	0.0148829		3990	0.0153095		4049	0.0141998		3926	0.0139834		3391	0.0121256		3169	0.0114569
	ND4		109	0.00042114		122	0.00046811		134	0.000469936		119	0.000423849		131	0.000468434		98	0.0003543
	ND5		11241	0.0434315		12726	0.0488293		12163	0.0426555		12368	0.0440518		11521	0.0411971		10775	0.038955
	ND6		2265	0.00875122		2523	0.00968067		2556	0.00896385		2502	0.00891151		2213	0.00791331		1970	0.00712216
	AT8		162515	0.627905		163095	0.62579		172811	0.606046		176308	0.627966		181933	0.650561		157491	0.569379
	Total mt transcripts		2648133	10.2315		2448660	9.39543		2761805	9.68561		2748804	9.79056		2585780	9.24631		2548090	9.21214
