# Supplementary material for: Four Methods of Preparing mRNA 5′ End Libraries Using the Illumina Sequencing Platform
Source: PLoS One. 2014 Jul 8;9(7):e101812. doi: 10.1371/journal.pone.0101812 (PMC4086933; doi:10.1371/journal.pone.0101812)
Supplement: Table S2 — Counts of mitochondrial transcripts obtained from libraries prepared by the ligation method (TG02–TG12) using adult poly A+ RNA. Because of the low occurrence rates, parts-per notation were depicted as ppm in this table. (XLSX) [file pone.0101812.s002.xlsx]

## Sheet: Sheet1
Tabl S2
			TG02			TG04			TG05			TG06			TG07			TG12
	Total reads		28913869	ppm		22271629	ppm		26246399	ppm		14913150	ppm		19706734	ppm		18263058	ppm
	16S		0	0		0	0		0	0		0	0		0	0		0	0
	CO1		12	0.415026		1	0.449002		4	1.52402		1	0.670549		3	1.52232		3	1.64266
	CO2		27	0.933808		5	2.24501		20	7.62009		8	5.36439		12	6.08929		107	58.5882
	CO3		13	0.449611		12	5.38802		24	9.14411		12	8.04659		21	10.6563		10	5.47553
	CYB		70	2.42098		58	26.0421		89	33.9094		25	16.7637		35	17.7604		45	24.6399
	ND1		0	0		1	0.449002		0	0		0	0		0	0		0	0
	ND2		0	0		0	0		0	0		1	0.670549		0	0		0	0
	ND3		0	0		0	0		0	0		0	0		0	0		0	0
	ND4		0	0		0	0		0	0		0	0		0	0		0	0
	ND5		0	0		0	0		1	0.381005		0	0		0	0		0	0
	ND6		0	0		0	0		0	0		0	0		0	0		0	0
	AT8		2	0.069171		7	3.14301		18	6.85808		2	1.3411		6	3.04464		5	2.73777
	Total mt transcripts		124	4.2886		84	37.7161		156	59.4367		49	32.8569		77	39.0729		170	93.0841
