# Supplementary material for: Four Methods of Preparing mRNA 5′ End Libraries Using the Illumina Sequencing Platform
Source: PLoS One. 2014 Jul 8;9(7):e101812. doi: 10.1371/journal.pone.0101812 (PMC4086933; doi:10.1371/journal.pone.0101812)
Supplement: Table S3 — Mitochondrial transcripts obtained from libraries prepared by the CapSMART (ID01–ID03) and Non-CapSMART (ID04–ID06) methods using adult poly A+ RNA. (XLSX) [file pone.0101812.s003.xlsx]

## Sheet: Sheet1
Tabl S3
			ID01			ID02			ID03			ID04			ID05			ID06
	Total reads		33861079	%		44819643	%		43918666	%		9652581	%		9492795	%		9102438	%
	16S		1777085	5.24816		3395483	7.57588		5042567	11.4816		1393716	14.4388		2017841	21.2566		1622608	17.8261
	CO1		1126	0.00332535		2158	0.00481485		2766	0.00629801		623	0.00645423		800	0.00842744		442	0.00485584
	CO2		18667	0.0551282		50986	0.113758		56926	0.129617		7733	0.0801133		25051	0.263895		11578	0.127197
	CO3		16571	0.0489382		49661	0.110802		32593	0.0742122		10770	0.111576		35879	0.37796		17440	0.191597
	CYB		10489	0.0309766		22262	0.0496702		83959	0.191169		13334	0.138139		20807	0.219187		9731	0.106905
	ND1		928	0.00274061		1337	0.00298307		2549	0.00580391		930	0.00963473		992	0.01045		1040	0.0114255
	ND2		61	0.000180148		104	0.000232041		188	0.000428064		76	0.000787354		88	0.000927019		46	0.000505359
	ND3		1191	0.00351731		3286	0.00733161		5567	0.0126757		4181	0.0433148		11389	0.119975		7993	0.0878116
	ND4		70	0.000206727		88	0.000196342		229	0.000521418		121	0.00125355		96	0.00101129		100	0.00109861
	ND5		1956	0.00577654		5241	0.0116935		15422	0.0351149		4378	0.0453557		6410	0.0675249		4379	0.048108
	ND6		564	0.00166563		839	0.00187195		5346	0.0121725		804	0.00832938		643	0.00677356		542	0.00595445
	AT8		38786	0.114544		85207	0.190111		126683	0.288449		42216	0.437355		48183	0.507574		29246	0.321299
	Total mt transcripts		1867494	5.51516		3616652	8.06935		5374795	12.2381		1478882	15.3211		2168179	22.8403		1705145	18.7328
